# Supplementary material for: Distribution of HLA-B Alleles and Haplotypes in Qatari: Recommendation for Establishing Pharmacogenomic Markers Screening for Drug Hypersensitivity
Source: Front Pharmacol. 2022 Aug 8;13:891838. doi: 10.3389/fphar.2022.891838 (PMC9393242; doi:10.3389/fphar.2022.891838)
Supplement: Supplementary file 1 [file Table2.XLSX]

## Sheet: TableS1
Table S2. HLA-B alleles frequency in Qatari population
HLA-B Alleles	No. of alleles	AF (%)	Estimated genotype	No. of genotypes	Genotype frequency (%)	HWE p-value
B*50:01	400	18.21	36.43	51	4.64	0.13
B*51:01	381	17.35	33.05	48	4.37	0.11
B*08:01	159	7.24	5.76	9	0.82	0.6
B*07:02	102	4.64	2.37	4	0.36	0.68
B*40:06	96	4.37	2.1	6	0.55	0.29
B*58:01	75	3.42	1.28	3	0.27	0.62
B*18:01	62	2.82	0.88	3	0.27	0.62
B*49:01	62	2.82	0.88	4	0.36	0.37
B*53:01	60	2.73	0.82	1	0.09	0.48
B*35:01	56	2.55	0.71	2	0.18	1
B*52:01	47	2.14	0.5	1	0.09	1
B*35:03	39	1.78	0.35	0	0	1
B*35:08	37	1.68	0.31	1	0.09	1
B*35:02	35	1.59	0.28	0	0	1
B*14:02	34	1.55	0.26	0	0	1
B*55:01	34	1.55	0.26	1	0.09	1
B*41:01	33	1.5	0.25	0	0	1
B*44:03	31	1.41	0.22	0	0	1
B*15:17	30	1.37	0.2	0	0	1
B*57:01	30	1.37	0.2	0	0	1
B*37:01	29	1.32	0.19	1	0.09	1
B*15:03	20	0.91	0.09	1	0.09	1
B*15:10	19	0.87	0.08	2	0.18	1
B*38:01	19	0.87	0.08	3	0.27	1
B*45:01	17	0.77	0.07	0	0	1
B*73:01	17	0.77	0.07	0	0	1
B*39:10	16	0.73	0.06	0	0	1
B*42:01	16	0.73	0.06	1	0.09	1
B*51:08	16	0.73	0.06	0	0	1
B*13:02	15	0.68	0.05	0	0	1
B*44:02	12	0.55	0.03	1	0.09	1
B*07:05	11	0.5	0.03	0	0	1
B*27:02	11	0.5	0.03	1	0.09	1
B*40:01	10	0.46	0.02	0	0	1
B*39:01	9	0.41	0.02	0	0	1
B*81:01	8	0.36	0.01	1	0.09	1
B*15:220	7	0.32	0.01	0	0	1
B*57:03	7	0.32	0.01	0	0	1
B*58:02	7	0.32	0.01	0	0	1
B*14:01	6	0.27	0.01	0	0	1
B*27:05	6	0.27	0.01	0	0	1
B*39:24	6	0.27	0.01	0	0	1
B*50:57	6	0.27	0.01	0	0	1
B*51:02	6	0.27	0.01	0	0	1
B*07:06	4	0.18	0	0	0	1
B*07:381	4	0.18	0	0	0	1
B*15:01	4	0.18	0	0	0	1
B*15:08	3	0.14	0	0	0	1
B*35:05	3	0.14	0	0	0	1
B*40:02	3	0.14	0	0	0	1
B*40:449	3	0.14	0	0	0	1
B*47:03	3	0.14	0	0	0	1
B*51:230	3	0.14	0	0	0	1
B*57:02	3	0.14	0	0	0	1
B*13:01	2	0.09	0	0	0	1
B*15:02	2	0.09	0	0	0	1
B*15:18	2	0.09	0	0	0	1
B*15:31	2	0.09	0	0	0	1
B*18:43	2	0.09	0	0	0	1
B*27:07	2	0.09	0	0	0	1
B*41:02	2	0.09	0	0	0	1
B*42:02	2	0.09	0	0	0	1
B*44:302	2	0.09	0	0	0	1
B*44:464	2	0.09	0	0	0	1
B*51:143	2	0.09	0	0	0	1
B*07:10	1	0.05	0	0	0	1
B*07:303	1	0.05	0	0	0	1
B*08:100	1	0.05	0	0	0	1
B*08:12	1	0.05	0	0	0	1
B*08:170	1	0.05	0	0	0	1
B*13:125	1	0.05	0	0	0	1
B*14:03	1	0.05	0	0	0	1
B*15:05	1	0.05	0	0	0	1
B*15:09	1	0.05	0	0	0	1
B*15:151	1	0.05	0	0	0	1
B*15:39	1	0.05	0	0	0	1
B*15:47	1	0.05	0	0	0	1
B*18:177	1	0.05	0	0	0	1
B*27:04	1	0.05	0	0	0	1
B*35:380	1	0.05	0	0	0	1
B*35:63	1	0.05	0	0	0	1
B*38:163	1	0.05	0	0	0	1
B*39:06	1	0.05	0	0	0	1
B*40:353	1	0.05	0	0	0	1
B*40:53	1	0.05	0	0	0	1
B*41:33	1	0.05	0	0	0	1
B*41:35	1	0.05	0	0	0	1
B*44:05	1	0.05	0	0	0	1
B*44:41	1	0.05	0	0	0	1
B*44:83	1	0.05	0	0	0	1
B*47:01	1	0.05	0	0	0	1
B*49:10	1	0.05	0	0	0	1
B*50:07	1	0.05	0	0	0	1
B*50:13	1	0.05	0	0	0	1
B*50:43	1	0.05	0	0	0	1
B*50:65	1	0.05	0	0	0	1
B*51:05	1	0.05	0	0	0	1
B*51:151	1	0.05	0	0	0	1
B*51:237	1	0.05	0	0	0	1
B*51:255	1	0.05	0	0	0	1
B*51:257	1	0.05	0	0	0	1
B*53:21	1	0.05	0	0	0	1
B*57:38	1	0.05	0	0	0	1
B*58:103	1	0.05	0	0	0	1
B*58:108	1	0.05	0	0	0	1
B*58:26	1	0.05	0	0	0	1
B*78:02	1	0.05	0	0	0	1
Total	2196	100
