# Supplementary material for: Distribution of HLA-B Alleles and Haplotypes in Qatari: Recommendation for Establishing Pharmacogenomic Markers Screening for Drug Hypersensitivity
Source: Front Pharmacol. 2022 Aug 8;13:891838. doi: 10.3389/fphar.2022.891838 (PMC9393242; doi:10.3389/fphar.2022.891838)
Supplement: Supplementary file 2 [file Table3.xlsx]

## Sheet: TableٍٍS3
Table S3. Associated HLA-B alleles with drug induced cutaneous adverse reactions across populations
Pharmacogenetic Marker	Drug	Disease	Population	Reference
		Dapsone-hypersensitivity syndrome,	Han Chinese	Wang et al., 2013
HLA-B*13:01	Dapsone
			Chinese	Zhang et al., 2013
			Korean	Park et al., 2020
			Indonesia	Krismawati et al. 2020
			Indian	Chiramel et al., 2019
		Dapsone-induced DRESS, Dapsone-induced SJS/TEN		Tempark et al., 2017, Satapornpong et al., 2021
			Thai
	Carbamazepine	Carbamazepine-induced hypersensitivity	European	McCormack et al., 2011
HLA-B*15:02				Chung et al., 2004
		SJS/TEN,
			Han Chinese
	Carbamazepine
				Then et al., 2011
			Malaysia
			India	Mehta et al., 2009
			Thailand	Kulkantrakorn et al., 2012
			Hon Kong Chinese	Kwan et al., 2014
				Nguyen et al., 2015
		Carbamazepine-induced SCARs	Vietnam
		Co-trimoxazole-induced severe cutaneous reactions
	Co-trimoxazole		Thailand	Kongpan et al., 2015
	Phenytoin	Phenytoin-induced SCARs	Malay	Chang et al., 2017
	Benznidazole		Bolivia	Bosch-Nicolau et al., 2021
HLA-B*35:05		Benznidazole-induced SCARs
	Nevirapine		Thai	Chantarangsu et al., 2009, Sousa-Pinto et al., 2016
		Nevirapine-induced SCARs
			Caucasian, Indians	Castro et al., 2015
HLA-B*44:03			European, Indian Japanese, Caucasian, Thai
		SJS-TEN with sever ocular complications SOC		Jongkhajornpong et al., 2018
	Cold medicine
			Brazilian	Ueta et al., 2014
	Lamotrigine	Lamotrigine-induced SJS-TEN	Korean	Park et al., 2016
	Clindamycin	Clindamycin-related CADR	Han Chinese	Yang et al., 2017
	Phenytoin	Phenytoin-induced CADR	South Indian Tamil	John et al., 2021
HLA-B*51:01
	Lamotrigine	Lamotrigine induced CADRs	Koreans	Ji et al., 2016
		Phenytoin/Carbamazepine-induced Maculopapular exanthema	North Indian	Ihtisham et al., 2019
	Carbamazepine, Phenytoin
		Phenytoin-induced DRESS	Thailand	Kaniwa et al., 2013
	Aromatic Antiepileptic Drugs (AED)	AED-induced CADRs	Japan	Manuyakorn et al., 2020
	Carbamazepine	Carbamazepine-induced MPE/DRESS	Han Chinese	Hsiao et al., 2014
HLA-B*57:01			Hispanics, Individuals of African origins, Caucasians
				Sousa-Pinto et al., 2015
				Martin et al., 2012
	Abacavir	Abacavir-hypersensitivity
			Costa Rica	Arrieta-Bolaños et al., 2014
			Portuguese	Carolino et al., 2017
HLA-B*58:01
			Thailand	Tassaneeyakul et al., 2009
	Allopurinol	Allopurinol-induced SCARs	Han Chinese	Cao et al., 2012, Chiu et al., 2012
			Korean	Kang et al., 2011
			Japanese	Kaniwa et al., 2008
			Europeans	Lonjou et al., 2008
			Portuguese	Goncalo et al., 2013
				Ko et al., 2015
			Taiwan
References:
Arrieta-Bolaños, E., Madrigal, J. A., Marsh, S. G., Shaw, B. E., and Salazar-Sánchez, L. (2014). The Frequency of HLA-B*57:01 and the Risk of Abacavir Hypersensitivity Reactions in the Majority Population of Costa Rica. Hum. Immunol. 75, 1092–1096. doi:10.1016/j.humimm.2014.09.011
Bosch-Nicolau, P., Salvador, F., Sánchez-Montalvá, A., Franco-Jarava, C., Arrese-Muñoz, I., Sulleiro, E., et al. (2022). Association of HLA-B*35 and Moderate or Severe Cutaneous Reactions Secondary to Benznidazole Treatment in Chronic Chagas Disease. Clin. Microbiol. Infect. 28, e1–881. e1-e5. doi:10.1016/j.cmi. 2021.11.021
Cao, Z. H., Wei, Z. Y., Zhu, Q. Y., Zhang, J. Y., Yang, L., Qin, S. Y., et al. (2012). HLA-B*58:01 Allele Is Associated with Augmented Risk for Both Mild and Severe Cutaneous Adverse Reactions Induced by Allopurinol in Han Chinese. Pharmacogenomics 13, 1193–1201. doi:10.2217/pgs.12.89
Carolino, F., Santos, N., Piñeiro, C., Santos, A. S., Soares, P., Sarmento, A., et al. (2017). Prevalence of Abacavir-Associated Hypersensitivity Syndrome and HLA-B*5701 Allele in a Portuguese HIV-Positive Population. Porto Biomed. J. 2, 59–62. doi:10.1016/j.pbj.2016.12.004
Castro, E. M. C., Carr, D. F., Jorgensen, A. L., Alfirevic, A., & Pirmohamed, M. (2015). HLA-allelotype associations with nevirapine-induced hypersensitivity reactions and hepatotoxicity: a systematic review of the literature and meta-analysis. Pharmacogenet Genomics 25, 186-198. doi.org/10.1097/fpc.0000000000000124
Chang, C. C., Ng, C. C., Too, C. L., Choon, S. E., Lees, C. K., Chung, W. H. et al. (2017). Association of HLA-B*15:13 and HLA-B*15:02 with phenytoin-induced severe cutaneous adverse reactions in a Malay population. Pharmacogenomics J. 17, 170-173. doi.org/10.1038/tpj.2016.10
Chantarangsu, S., Mushiroda, T., Mahasirimongkol, S., Kiertiburanakul, S., Sungkanuparph, S., Manosuthi, W., et al. (2009). HLA-B*3505 Allele Is a Strong Predictor for Nevirapine-Induced Skin Adverse Drug Reactions in HIV- Infected Thai Patients. Pharmacogenet Genomics 19, 139–146. doi:10.1097/ FPC.0b013e32831d0faf
Chiramel, M. J., George, R., Daniel, D., Sam Arul Das, R., Mani, V., Antonisamy, B., et al. (2019). Case-control Study Measuring the Association between HLA- B*13:01 and Dapsone Hypersensitivity Syndrome in Indian Patients. Leprosy 90, 371–377. doi:10.47276/lr.90.4.371
Chung, W. H., Hung, S. I., Hong, H. S., Hsih, M. S., Yang, L. C., Ho, H. C., et al. (2004). Medical Genetics: a Marker for Stevens-Johnson Syndrome. Nature 428, 486. doi:10.1038/428486a
Chiu, M. L., Hu, M., Ng, M. H., Yeung, C. K., Chan, J. C., Chang, M. M., et al. (2012). Association between HLA-B*58:01 Allele and Severe Cutaneous Adverse Reactions with Allopurinol in Han Chinese in Hong Kong. Br. J. Dermatol 167, 44–49. doi:10.1111/j.1365-2133.2012.10894.x
Goncalo, M., Coutinho, I., Teixeira, V., Gameiro, A. R., Brites, M. M., Nunes, R., & Martinho, A. (2013). HLA-B*58:01 is a risk factor for allopurinol-induced DRESS and Stevens-Johnson syndrome/toxic epidermal necrolysis in a Portuguese population. Br. J. Dermatol 169(3), 660-665. https://doi.org/10.1111/bjd.12389
Hsiao, Y. H., Hui, R. C., Wu, T., Chang, W. C., Hsih, M. S., Yang, C. H., et al. (2014). Genotype-phenotype Association between HLA and Carbamazepine-Induced Hypersensitivity Reactions: Strength and Clinical Correlations. J. Dermatol Sci. 73, 101–109. doi:10.1016/j.jdermsci.2013.10.003
Ihtisham, K., Ramanujam, B., Srivastava, S., Mehra, N. K., Kaur, G., Khanna, N. et al., (2019). Association of cutaneous adverse drug reactions due to antiepileptic drugs with HLA alleles in a North Indian population. Seizure 66, 99-103. doi.org/10.1016/j.seizure.2019.02.011
Ji, E.-Y. K.-H., Kim, H.-J., Jung, H.-E., Cha, E.-Y., and Shin, J.-G. (2016). HLA-A*24:02/B*51:01haplotype and Lamotrigine-Induced Cutaneous Adverse Drug Reactions in Koreans. Transl. Clin. Pharmacol. 24, 143–146. doi:10.12793/tcp. 2016.24.3.143
John, S., Balakrishnan, K., Sukasem, C., Anand, T. C. V., Canyuk, B., & Pattharachayakul, S. (2021). Association of HLA-B*51:01, HLA-B*55:01, CYP2C9*3, and Phenytoin-Induced Cutaneous Adverse Drug Reactions in the South Indian Tamil Population. J. Personalized Med. 11, 737. doi:10.3390/jpm11080737
Jongkhajornpong, P., Lekhanont, K., Pisuchpen, P., Chantaren, P., Puangsricharern, V., Prabhasawat, P. et al. (2018). Association between HLA-B(star)44:03-HLA-C(star)07:01 haplotype and cold medicine-related Stevens-Johnson syndrome with severe ocular complications in Thailand. Br J Ophthalmol. 102, 1303-1307. doi.org/10.1136/bjophthalmol-2017-311823
Kang, H. R., Jee, Y. K., Kim, Y. S., Lee, C. H., Jung, J. W., Kim, S. H., et al. (2011). Positive and Negative Associations of HLA Class I Alleles with Allopurinol Induced SCARs in Koreans. Pharmacogenet Genomics 21, 303–307. doi:10. 1097/FPC.0b013e32834282b8
Kaniwa, N., Saito, Y., Aihara, M., Matsunaga, K., Tohkin, M., Kurose, K., et al. (2008). HLA-B Locus in Japanese Patients with Anti-epileptics and Allopurinol-Related Stevens-Johnson Syndrome and Toxic Epidermal Necrolysis. Pharmacogenomics 9, 1617–1622. doi:10.2217/14622416.9.11.1617
Kaniwa, N., Sugiyama, E., Saito, Y., Kurose, K., Maekawa, K., Hasegawa, R., et al. (2013). Speciﬁc HLA Types Are Associated with Antiepileptic Drug-Induced Stevens-Johnson Syndrome and Toxic Epidermal Necrolysis in Japanese Subjects. Pharmacogenomics 14, 1821–1831. doi:10.2217/pgs.13.180
Ko, T. M., Tsai, C. Y., Chen, S. Y., Chen, K. S., Yu, K. H., Chu, C. S., et al. (2015). Use of HLA-B*58:01 Genotyping to Prevent Allopurinol Induced Severe Cutaneous Adverse Reactions in Taiwan: National Prospective Cohort Study. BMJ 351, h4848. doi:10.1136/bmj.h4848
Krismawati, H., Irwanto, A., Pongtiku, A., Irwan, I. D., Maladan, Y., Sitanggang, Y. A., et al. (2020). Validation Study of HLA-B*13:01 as a Biomarker of Dapsone Hypersensitivity Syndrome in Leprosy Patients in Indonesia. PLoS Negl. Trop. Dis. 14, e0008746. doi:10.1371/journal.pntd.0008746
Kongpan, T., Mahasirimongkol, S., Konyoung, P., Kanjanawart, S., Chumworathayi, P., Wichukchinda, N., et al. (2015). Candidate HLA Genes for Prediction of Co-trimoxazole-induced Severe Cutaneous Reactions. Pharmacogenet Genomics 25, 402–411. doi:10.1097/FPC.0000000000000153
Kulkantrakorn, K., Tassaneeyakul, W., Tiamkao, S., Jantararoungtong, T., Prabmechai, N., Vannaprasaht, S., et al. (2012). HLA-B*1502 Strongly Predicts Carbamazepine-Induced Stevens-Johnson Syndrome and Toxic Epidermal Necrolysis in Thai Patients with Neuropathic Pain. Pain Pract. 12, 202–208. doi:10.1111/j.1533-2500.2011.00479.x
Kwan, P. K., Ng, M. H., and Lo, S. V. (2014). Association between HLA-B*15:02 Allele and Antiepileptic Drug-Induced Severe Cutaneous Reactions in Hong Kong Chinese: a Population-Based Study. Hong Kong Med. J. 20 Suppl 7, 16–18.
Lonjou, C., Borot, N., Sekula, P., Ledger, N., Thomas, L., Halevy, S., et al. (2008). A European Study of HLA-B in Stevens-Johnson Syndrome and Toxic Epidermal Necrolysis Related to Five High-Risk Drugs. Pharmacogenet Genomics 18, 99–107. doi:10.1097/FPC.0b013e3282f3ef9c
Manuyakorn, W., Likkasittipan, P., Wattanapokayakit, S., Suvichapanich, S., Inunchot, W., Wichukchinda, N., et al. (2020). Association of HLA Genotypes with Phenytoin Induced Severe Cutaneous Adverse Drug Reactions in Thai Children. Epilepsy Res. 162, 106321. doi:10.1016/j. eplepsyres.2020.106321
Martin, M. A., Klein, T. E., Dong, B. J., Pirmohamed, M., Haas, D. W., and Kroetz, D. L. (2012). Clinical Pharmacogenetics Implementation Consortium Guidelines for HLA-B Genotype and Abacavir Dosing. Clin. Pharmacol. Ther. 91, 734–738. doi:10.1038/clpt.2011.355
Mehta, T. Y., Prajapati, L. M., Mittal, B., Joshi, C. G., Sheth, J. J., Patel, D. B., et al. (2009). Association of HLA-B*1502 Allele and Carbamazepine-Induced Stevens-Johnson Syndrome Among Indians. Indian J. Dermatol Venereol. Leprol. 75, 579–582. doi:10.4103/0378-6323.57718
McCormack, M., Alﬁrevic, A., Bourgeois, S., Farrell, J. J., Kasperavičiūtė, D., Carrington, M., et al. (2011). HLA-A*3101 and Carbamazepine-Induced Hypersensitivity Reactions in Europeans. N. Engl. J. Med. 364, 1134–1143. doi:10.1056/NEJMoa1013297
Nguyen, D. V., Chu, H. C., Nguyen, D. V., Phan, M. H., Craig, T., Baumgart, K., et al. (2015). HLA-B*1502 and Carbamazepine-Induced Severe Cutaneous Adverse Drug Reactions in Vietnamese. Asia Pac Allergy 5, 68–77. doi:10. 5415/apallergy.2015.5.2.68
Park, H. J., Kim, Y. J., Kim, D. H., Kim, J., Park, K. H., Park, J. W., et al. (2016). HLA Allele Frequencies in 5802 Koreans: Varied Allele Types Associated with SJS/ TEN According to Culprit Drugs. Yonsei Med. J. 57, 118–126. doi:10.3349/ymj. 2016.57.1.118
Park, H. J., Park, J. W., Kim, S. H., Choi, S. Y., Kim, H. K., Jung, C. G., et al. (2020). The HLA-B*13:01 and the Dapsone Hypersensitivity Syndrome in Korean and Asian Populations: Genotype- and Meta-Analyses. Expert Opin. Drug Saf. 19, 1349–1356. doi:10.1080/14740338.2020.1796965
Satapornpong, P., Pratoomwun, J., Rerknimitr, P., Klaewsongkram, J., Nakkam, N., Rungrotmongkol, T., et al. (2021). HLA-B*13 :01 Is a Predictive Marker of Dapsone-Induced Severe Cutaneous Adverse Reactions in Thai Patients. Front. Immunol. 12, 661135. doi:10.3389/ﬁmmu.2021.661135
Sousa-Pinto, B., Pinto-Ramos, J., Correia, C., Gonçalves-Costa, G., Gomes, L., Gil- Mata, S., et al. (2015). Pharmacogenetics of Abacavir Hypersensitivity: A Systematic Review and Meta-Analysis of the Association with HLA-B*57:01. J. Allergy Clin. Immunol. 136, 1092–1094. e3. doi:10.1016/j.jaci.2015.03.019
Tassaneeyakul, W., Jantararoungtong, T., Chen, P., Lin, P. Y., Tiamkao, S., Khunarkornsiri, U., et al. (2009). Strong Association between HLA-B*5801 and Allopurinol-Induced Stevens-Johnson Syndrome and Toxic Epidermal Necrolysis in a Thai Population. Pharmacogenet Genomics 19, 704–709. doi:10. 1097/FPC.0b013e328330a3b8
Tempark, T., Satapornpong, P., Rerknimitr, P., Nakkam, N., Saksit, N., Wattanakrai, P., et al. (2017). Dapsone-induced Severe Cutaneous Adverse Drug Reactions Are Strongly Linked with HLA-B*13: 01 Allele in the Thai Population. Pharmacogenet Genomics 27, 429–437. doi:10.1097/FPC.0000000000000306
Then, S. M., Rani, Z. Z., Raymond, A. A., Ratnaningrum, S., and Jamal, R. (2011). Frequency of the HLA-B*1502 Allele Contributing to Carbamazepine-Induced Hypersensitivity Reactions in a Cohort of Malaysian Epilepsy Patients. Asian Pac J. Allergy Immunol. 29, 290–293. PMID: 22053601.
Ueta, M., Kaniwa, N., Sotozono, C., Tokunaga, K., Saito, Y., Sawai, H., et al. (2014). Independent Strong Association of HLA-A*02:06 and HLA-B*44:03 with Cold Medicine-Related Stevens-Johnson Syndrome with Severe Mucosal Involvement. Sci. Rep. 4, 4862. doi:10.1038/srep04862
Wang, H., Yan, L., Zhang, G., Chen, X., Yang, J., Li, M., et al. (2013). Association between HLA-B*1301 and Dapsone-Induced Hypersensitivity Reactions Among Leprosy Patients in China. J. Invest Dermatol 133, 2642–2644. doi:10.1038/jid.2013.192
Yang, Y., Chen, S., Yang, F., Zhang, L., Alterovitz, G., Zhu, H., et al. (2017). HLA- B*51:01 Is Strongly Associated with Clindamycin-Related Cutaneous Adverse Drug Reactions. Pharmacogenomics J. 17, 501–505. doi:10.1038/tpj.2016.61
Zhang, F. R., Liu, H., Irwanto, A., Fu, X. A., Li, Y., Yu, G. Q., et al. (2013). HLA-B*13:01 and the Dapsone Hypersensitivity Syndrome. N. Engl. J. Med. 369, 1620–1628. doi:10.1056/NEJMoa1213096
